# Supplementary material for: Perceived AI interactivity and Chinese EFL learners’ motivated learning behaviors: the moderating role of daily AI usage duration
Source: Front Psychol. 2025 Nov 19;16:1689099. doi: 10.3389/fpsyg.2025.1689099 (PMC12672483; doi:10.3389/fpsyg.2025.1689099)
Supplement: Supplementary file 1 [file Table_1.XLSX]

## Sheet: Sheet1
Gender	English profiency	how long do you often use AI in learning each day?	AI processes my response quickly.	AI tools can respond to my questions in time.	I can communicate with AI directly for further questions.	Responsiveness	While using AI, I choose freely what I want to learn.	While using AI, my actions decide the kind of my learning experiences.	Learner control	AI keeps my attention.	I am involved in the learning experiences using AI.	I feel my learning intellectually stimulating while using AI.	Learner Engagement	AI satisfies my specific learning needs.	AI takes my needs as its own preferences.	Personaliization	After using AI, I actively look for more information related to the learning content.	After using AI, I still persist in completing learning tasks even though they are challenging.	Interacting with AI motivates me to take initiative in my learning.	Motivated learning behaviors
2	1	3	3	3	3	3	3	3	3	3	2	3	2.66667	3	3	3	3	3	3	3
2	1	2	4	4	4	4	5	4	4.5	4	3	3	3.33333	5	4	4.5	4	3	4	3.66667
2	1	1	3	3	3	3	4	4	4	3	3	2	2.66667	3	3	3	4	4	3	3.66667
1	2	1	3	4	3	3.33333	3	2	2.5	3	2	4	3	4	4	4	2	3	3	2.66667
2	1	2	4	4	3	3.66667	4	3	3.5	3	3	4	3.33333	3	3	3	3	3	4	3.33333
2	1	2	3	3	3	3	4	4	4	3	4	4	3.66667	3	3	3	4	4	4	4
2	1	2	4	4	3	3.66667	4	3	3.5	4	4	4	4	5	4	4.5	4	4	4	4
2	2	2	4	4	4	4	4	4	4	4	4	4	4	4	4	4	3	3	3	3
2	2	1	2	2	2	2	2	4	3	4	4	4	4	4	4	4	4	4	4	4
2	1	4	2	2	4	2.66667	2	2	2	2	3	3	2.66667	3	3	3	3	2	4	3
2	1	2	4	4	4	4	4	3	3.5	3	3	3	3	3	4	3.5	4	4	3	3.66667
2	1	2	4	4	3	3.66667	4	3	3.5	4	4	3	3.66667	4	2	3	3	4	3	3.33333
2	2	2	4	4	2	3.33333	4	3	3.5	3	3	3	3	3	4	3.5	3	3	3	3
2	1	4	4	4	4	4	4	3	3.5	4	4	4	4	4	4	4	4	4	4	4
2	1	3	3	3	3	3	3	3	3	3	3	3	3	3	3	3	3	3	3	3
2	1	3	5	5	5	5	5	3	4	3	4	3	3.33333	4	4	4	3	3	2	2.66667
1	2	3	4	4	4	4	3	3	3	2	2	3	2.33333	4	3	3.5	3	3	3	3
2	1	3	3	3	4	3.33333	3	2	2.5	3	3	3	3	4	4	4	3	3	3	3
2	1	3	4	4	3	3.66667	4	3	3.5	4	3	4	3.66667	4	4	4	3	3	4	3.33333
2	1	2	4	4	4	4	4	3	3.5	2	2	3	2.33333	4	3	3.5	3	3	3	3
2	2	2	4	4	5	4.33333	3	4	3.5	4	4	2	3.33333	4	2	3	3	3	4	3.33333
2	1	1	4	4	4	4	3	3	3	4	4	3	3.66667	4	3	3.5	3	3	3	3
2	2	2	4	4	3	3.66667	3	3	3	3	2	3	2.66667	4	3	3.5	3	3	4	3.33333
2	1	2	3	3	3	3	1	3	2	3	2	3	2.66667	3	3	3	3	3	2	2.66667
1	2	3	4	4	4	4	4	4	4	3	3	3	3	3	4	3.5	3	3	3	3
2	1	4	3	3	3	3	4	2	3	3	3	4	3.33333	4	4	4	4	3	3	3.33333
2	1	4	4	4	4	4	3	4	3.5	4	4	4	4	4	4	4	4	4	4	4
2	1	2	4	4	3	3.66667	3	2	2.5	3	3	3	3	4	4	4	3	3	3	3
2	1	3	4	4	4	4	3	3	3	3	3	3	3	4	4	4	3	3	2	2.66667
2	2	2	4	4	4	4	4	3	3.5	4	4	4	4	4	4	4	4	3	3	3.33333
2	1	2	4	4	3	3.66667	4	3	3.5	3	3	3	3	3	3	3	3	3	3	3
2	1	5	3	3	3	3	4	3	3.5	3	3	3	3	3	3	3	3	3	3	3
1	2	3	3	3	4	3.33333	3	3	3	3	4	4	3.66667	4	3	3.5	3	3	4	3.33333
2	1	3	5	5	4	4.66667	4	4	4	4	4	4	4	5	5	5	4	4	4	4
2	2	2	4	4	3	3.66667	4	2	3	4	3	4	3.66667	4	4	4	4	4	3	3.66667
2	2	2	3	4	3	3.33333	4	4	4	4	4	4	4	4	3	3.5	4	4	3	3.66667
2	1	2	3	3	3	3	3	3	3	2	2	3	2.33333	3	3	3	3	3	3	3
2	1	3	4	3	3	3.33333	3	4	3.5	3	2	3	2.66667	4	3	3.5	4	3	3	3.33333
2	1	2	3	3	3	3	3	3	3	3	3	3	3	3	4	3.5	3	3	3	3
2	2	4	4	4	4	4	3	3	3	4	3	3	3.33333	4	4	4	4	3	3	3.33333
2	1	3	4	4	4	4	4	3	3.5	4	4	4	4	4	4	4	4	4	4	4
2	1	3	4	4	4	4	4	2	3	3	3	4	3.33333	4	4	4	3	3	3	3
2	1	3	4	4	4	4	5	4	4.5	3	3	3	3	4	4	4	3	3	3	3
2	1	3	3	4	4	3.66667	4	4	4	3	3	4	3.33333	4	4	4	4	4	3	3.66667
2	1	3	4	3	4	3.66667	4	3	3.5	4	4	4	4	4	4	4	3	3	4	3.33333
2	1	3	4	3	4	3.66667	4	3	3.5	3	3	3	3	4	3	3.5	3	3	3	3
2	1	4	4	4	3	3.66667	4	3	3.5	3	3	3	3	4	4	4	4	4	4	4
2	2	3	4	3	3	3.33333	4	3	3.5	3	3	4	3.33333	4	4	4	4	3	3	3.33333
2	1	2	3	3	3	3	3	3	3	3	3	3	3	3	3	3	3	3	3	3
2	1	5	3	4	4	3.66667	3	3	3	1	3	3	2.33333	4	3	3.5	4	4	3	3.66667
2	1	5	5	5	4	4.66667	5	4	4.5	4	4	3	3.66667	4	4	4	4	4	4	4
2	2	3	4	4	4	4	4	4	4	4	4	4	4	4	4	4	4	4	4	4
2	1	3	4	4	4	4	4	4	4	4	4	4	4	4	4	4	4	4	4	4
2	2	3	4	4	3	3.66667	4	3	3.5	4	4	4	4	4	4	4	4	4	4	4
2	2	3	1	1	2	1.33333	2	2	2	4	4	4	4	4	4	4	2	4	4	3.33333
2	2	3	3	3	3	3	3	3	3	3	3	3	3	3	3	3	3	3	3	3
2	2	3	4	4	4	4	4	3	3.5	4	4	4	4	4	4	4	4	4	4	4
2	2	4	4	3	4	3.66667	4	3	3.5	4	4	4	4	4	4	4	4	4	4	4
1	1	2	3	4	3	3.33333	2	3	2.5	4	4	4	4	4	3	3.5	3	3	4	3.33333
2	2	3	4	4	4	4	4	4	4	4	4	4	4	4	4	4	4	4	2	3.33333
2	2	2	4	4	4	4	4	4	4	4	4	4	4	4	4	4	4	4	4	4
2	2	2	3	3	4	3.33333	2	4	3	4	4	4	4	4	3	3.5	4	4	4	4
2	3	4	4	4	3	3.66667	4	3	3.5	4	3	4	3.66667	4	3	3.5	4	3	4	3.66667
2	1	3	4	4	4	4	4	4	4	4	4	3	3.66667	3	3	3	4	3	3	3.33333
2	1	4	4	4	4	4	4	4	4	4	4	4	4	4	4	4	4	4	4	4
2	1	2	4	4	3	3.66667	3	2	2.5	3	3	3	3	3	3	3	3	3	3	3
2	2	2	3	3	4	3.33333	4	3	3.5	3	3	4	3.33333	4	4	4	4	3	3	3.33333
2	1	3	4	4	3	3.66667	4	4	4	5	4	4	4.33333	4	4	4	5	4	4	4.33333
2	2	2	4	4	3	3.66667	3	4	3.5	3	3	4	3.33333	4	4	4	4	4	3	3.66667
2	1	4	5	5	5	5	5	5	5	5	5	4	4.66667	4	4	4	5	4	4	4.33333
2	2	4	4	4	4	4	4	3	3.5	3	3	4	3.33333	4	4	4	4	3	3	3.33333
2	2	4	4	4	4	4	4	4	4	4	4	4	4	4	4	4	4	4	4	4
2	1	3	4	4	4	4	4	4	4	4	4	4	4	4	4	4	3	3	3	3
2	2	3	4	4	4	4	4	3	3.5	3	3	4	3.33333	4	4	4	3	3	3	3
2	2	5	4	4	4	4	4	3	3.5	3	3	4	3.33333	4	4	4	4	4	3	3.66667
2	2	3	3	3	4	3.33333	4	3	3.5	4	4	3	3.66667	4	4	4	4	4	3	3.66667
2	2	1	4	4	4	4	4	3	3.5	4	3	4	3.66667	4	3	3.5	4	4	3	3.66667
2	1	2	3	4	3	3.33333	3	3	3	4	4	4	4	4	4	4	4	4	4	4
2	2	2	4	4	5	4.33333	5	4	4.5	4	4	4	4	5	4	4.5	3	3	4	3.33333
2	1	4	5	5	5	5	5	5	5	5	4	4	4.33333	4	4	4	5	5	4	4.66667
2	2	3	4	4	4	4	4	4	4	4	4	4	4	4	4	4	4	3	4	3.66667
2	2	3	4	4	3	3.66667	5	4	4.5	4	4	4	4	4	4	4	3	3	4	3.33333
2	2	5	5	5	4	4.66667	4	4	4	3	4	4	3.66667	4	4	4	3	3	4	3.33333
2	2	3	1	4	4	3	4	4	4	4	3	4	3.66667	4	3	3.5	4	4	4	4
2	2	4	2	2	3	2.33333	2	3	2.5	4	3	3	3.33333	4	4	4	4	4	4	4
2	3	2	3	3	5	3.66667	3	3	3	3	3	3	3	3	3	3	3	3	3	3
2	2	4	4	4	3	3.66667	4	4	4	4	3	4	3.66667	4	4	4	4	4	4	4
2	2	2	5	5	5	5	4	2	3	3	4	2	3	4	3	3.5	3	4	4	3.66667
2	2	3	4	4	4	4	3	3	3	3	3	3	3	3	3	3	4	4	4	4
2	2	3	3	3	3	3	3	3	3	3	3	3	3	3	3	3	3	3	3	3
2	2	2	4	4	4	4	4	4	4	4	4	4	4	4	4	4	3	2	2	2.33333
2	2	3	4	4	4	4	4	4	4	3	3	3	3	4	3	3.5	3	3	3	3
2	2	4	4	4	4	4	4	3	3.5	4	4	4	4	4	5	4.5	4	4	4	4
2	1	3	3	3	3	3	4	4	4	3	3	4	3.33333	4	3	3.5	4	4	4	4
2	2	4	4	5	4	4.33333	4	4	4	5	4	4	4.33333	5	4	4.5	3	4	3	3.33333
2	2	2	2	2	3	2.33333	4	1	2.5	4	4	5	4.33333	5	5	5	4	5	4	4.33333
2	2	3	4	4	4	4	4	4	4	4	4	4	4	4	4	4	4	5	5	4.66667
2	2	3	4	4	4	4	4	4	4	4	4	4	4	4	4	4	4	4	4	4
2	2	2	5	5	5	5	4	4	4	4	4	4	4	4	4	4	4	3	3	3.33333
2	1	2	3	3	3	3	3	4	3.5	4	4	4	4	4	5	4.5	3	4	5	4
2	2	2	3	3	3	3	2	3	2.5	3	3	4	3.33333	3	4	3.5	4	4	4	4
2	2	2	4	4	4	4	4	4	4	4	3	3	3.33333	4	4	4	4	3	3	3.33333
2	2	2	3	3	2	2.66667	4	3	3.5	3	3	3	3	4	4	4	3	3	3	3
2	2	3	4	3	3	3.33333	4	3	3.5	4	4	4	4	2	4	3	4	4	4	4
2	2	3	4	4	3	3.66667	3	4	3.5	3	3	3	3	4	4	4	3	3	3	3
2	2	3	4	4	3	3.66667	4	4	4	4	4	4	4	4	4	4	4	4	4	4
2	2	2	4	4	4	4	4	2	3	4	3	2	3	4	4	4	3	4	4	3.66667
2	3	2	4	4	4	4	4	3	3.5	3	3	4	3.33333	4	4	4	4	4	4	4
2	2	3	4	4	4	4	4	4	4	4	4	3	3.66667	4	3	3.5	3	3	3	3
2	1	4	4	4	4	4	4	4	4	4	4	2	3.33333	4	4	4	4	4	3	3.66667
2	2	2	5	5	5	5	5	4	4.5	5	5	5	5	5	5	5	5	5	4	4.66667
1	2	3	4	4	4	4	4	3	3.5	3	4	3	3.33333	4	3	3.5	4	4	3	3.66667
2	2	4	5	5	4	4.66667	4	2	3	4	4	4	4	4	4	4	4	4	4	4
2	2	2	3	3	3	3	3	3	3	3	3	3	3	3	3	3	3	3	3	3
2	2	3	4	4	4	4	4	4	4	4	4	3	3.66667	4	4	4	4	3	3	3.33333
2	2	3	4	4	4	4	4	3	3.5	4	4	4	4	4	4	4	4	3	3	3.33333
2	1	2	4	4	4	4	3	3	3	4	4	4	4	3	4	3.5	4	4	4	4
2	2	3	3	4	2	3	5	3	4	4	4	3	3.66667	4	4	4	4	4	3	3.66667
2	3	3	5	5	4	4.66667	4	4	4	4	4	4	4	4	4	4	4	4	4	4
2	2	3	4	4	4	4	4	4	4	4	4	4	4	5	4	4.5	4	4	4	4
2	2	2	1	5	5	3.66667	5	3	4	5	3	3	3.66667	3	4	3.5	5	1	4	3.33333
2	1	4	3	3	3	3	3	3	3	3	4	4	3.66667	4	3	3.5	4	3	3	3.33333
2	2	3	4	4	3	3.66667	3	2	2.5	4	4	3	3.66667	4	3	3.5	4	4	3	3.66667
2	1	3	5	5	4	4.66667	4	3	3.5	5	4	5	4.66667	5	5	5	5	5	5	5
2	2	2	4	4	4	4	4	2	3	3	3	4	3.33333	4	4	4	3	3	3	3
2	2	3	4	4	4	4	4	4	4	4	4	4	4	4	4	4	4	4	4	4
2	2	2	1	3	3	2.33333	3	4	3.5	3	3	3	3	3	3	3	3	3	3	3
2	3	3	4	4	3	3.66667	3	3	3	4	4	4	4	4	4	4	4	4	4	4
2	2	2	3	3	3	3	2	3	2.5	3	3	3	3	3	3	3	4	4	4	4
2	2	3	4	4	4	4	4	4	4	4	4	4	4	4	4	4	4	4	4	4
2	3	2	4	4	4	4	4	3	3.5	4	4	4	4	4	4	4	4	4	4	4
2	2	2	3	3	3	3	3	3	3	3	3	3	3	3	3	3	3	3	3	3
2	2	3	3	4	4	3.66667	3	3	3	4	4	5	4.33333	4	5	4.5	4	4	4	4
2	2	3	4	4	3	3.66667	3	3	3	4	4	4	4	4	3	3.5	3	4	4	3.66667
2	2	2	4	4	4	4	4	4	4	4	4	4	4	4	4	4	4	4	4	4
1	2	5	4	4	4	4	4	3	3.5	4	4	4	4	4	4	4	4	4	4	4
2	2	3	5	5	5	5	5	5	5	5	5	5	5	5	5	5	4	2	3	3
2	2	3	4	3	4	3.66667	4	4	4	3	3	3	3	4	4	4	3	3	3	3
2	2	2	4	4	4	4	4	4	4	4	3	3	3.33333	3	4	3.5	4	3	3	3.33333
2	2	4	1	1	1	1	1	1	1	1	1	1	1	1	1	1	1	1	1	1
2	2	3	4	4	4	4	3	3	3	4	4	3	3.66667	3	3	3	3	3	3	3
2	3	3	4	3	2	3	4	2	3	4	3	3	3.33333	4	3	3.5	4	3	3	3.33333
2	2	3	5	5	4	4.66667	4	4	4	4	4	4	4	4	4	4	4	4	4	4
2	2	3	1	1	2	1.33333	2	2	2	4	4	4	4	4	4	4	4	4	4	4
2	2	4	4	4	4	4	3	3	3	4	4	4	4	4	4	4	4	3	4	3.66667
2	2	2	4	4	4	4	4	5	4.5	4	4	4	4	4	3	3.5	3	4	3	3.33333
2	1	3	4	4	4	4	4	4	4	4	4	2	3.33333	4	4	4	4	4	4	4
2	1	2	4	4	3	3.66667	3	3	3	3	3	3	3	4	4	4	3	3	3	3
2	2	3	4	4	2	3.33333	4	4	4	4	4	3	3.66667	4	4	4	4	4	4	4
2	2	3	3	3	2	2.66667	2	3	2.5	3	3	3	3	3	3	3	2	3	3	2.66667
2	2	3	4	3	3	3.33333	4	3	3.5	3	3	4	3.33333	4	4	4	4	4	4	4
2	2	5	5	5	4	4.66667	4	2	3	4	4	3	3.66667	4	3	3.5	4	4	3	3.66667
2	2	3	4	4	3	3.66667	3	3	3	3	4	2	3	2	2	2	3	3	2	2.66667
2	1	3	4	4	3	3.66667	3	3	3	3	2	3	2.66667	3	4	3.5	4	3	3	3.33333
2	2	3	4	4	4	4	4	3	3.5	4	3	3	3.33333	4	3	3.5	3	3	3	3
2	2	4	4	4	4	4	4	4	4	4	4	4	4	4	4	4	4	4	4	4
2	2	2	4	4	4	4	4	3	3.5	3	3	3	3	3	3	3	3	3	3	3
2	2	3	3	3	3	3	3	3	3	3	3	3	3	3	3	3	3	2	3	2.66667
2	2	2	4	4	4	4	4	4	4	3	3	3	3	4	4	4	3	3	3	3
2	2	4	4	4	4	4	4	3	3.5	4	4	4	4	4	4	4	4	4	4	4
1	2	3	3	3	3	3	4	4	4	4	3	3	3.33333	4	3	3.5	3	3	3	3
2	2	3	3	3	3	3	3	3	3	3	3	3	3	4	3	3.5	3	3	3	3
2	1	5	3	3	3	3	4	4	4	4	4	4	4	4	4	4	3	3	3	3
2	2	2	4	4	4	4	4	2	3	4	4	4	4	4	4	4	4	3	4	3.66667
2	1	2	3	3	3	3	3	3	3	3	3	3	3	3	3	3	4	4	4	4
2	2	2	4	4	4	4	4	3	3.5	4	4	4	4	4	4	4	4	3	3	3.33333
2	1	3	4	4	4	4	3	3	3	4	4	3	3.66667	4	3	3.5	4	4	4	4
1	1	4	3	3	3	3	5	4	4.5	4	4	4	4	4	3	3.5	4	4	4	4
2	2	2	3	3	4	3.33333	5	3	4	4	4	3	3.66667	5	4	4.5	4	4	4	4
2	2	3	4	4	3	3.66667	4	4	4	4	4	4	4	4	3	3.5	4	3	4	3.66667
2	1	3	4	4	3	3.66667	3	3	3	4	4	4	4	4	3	3.5	4	4	4	4
